# Supplementary material for: Out of Shape During Stress: A Key Role for Auxin
Source: Trends Plant Sci. 2018 Sep;23(9):783–93. doi: 10.1016/j.tplants.2018.05.011 (PMC6121082; doi:10.1016/j.tplants.2018.05.011)
Supplement: Supplementary file 1 [file mmc1.xlsx]

## Sheet: First strial of supplemental ta
Supplemental table 1. Micro-array data in control and salt stress published previously (Dinneny et al. 2008, Killian et al. 2007) for genes described to be involved in either biosynthesis or conjugation of IAA. The data has been derived from the EfP browser website and the normalisation as published on this website has been used. Zones and tissues are illustrated in figure 2A. Relative values rep…
Enzyme	Gene	Substrate	Product	Shoot_C	Shoot_S1hr	Root_C	Root_S1hr	0hr_MS	30min_NaCl	1hr_NaCl	4hr_NaCl	16hr_NaCl	32hr_NaCl	ZONE1_STANDARD	ZONE2_STANDARD	ZONE3_STANDARD	ZONE4_STANDARD	ZONE1_NACL	ZONE2_NACL	ZONE3_NACL	ZONE4_NACL	Zone1_rel	Zone2_rel	Zone3_rel	Zone4_rel	EPI_STANDARD	COL_STANDARD	COR_STANDARD	END_STANDARD	STE_STANDARD	PHL_STANDARD	EPI_NACL	COL_NACL	COR_NACL	END_NACL	STE_NACL	PHL_NACL	EPI_rel	COL_rel	COR_rel	END_rel	STE_rel	PHL_rel
1a IpyA pathway
*Tryptophan Aminotransferase of Arabidopsis **Tryptophan Aminotransferase Related ***YUCCA flavin monooxygenase
TAA1*	AT1G70560	Tryptophan	Indole-3-pyruvic Acid	55.8	89.69	82.07	92.66	89.17	102.89	146.01	170.83	102.22	92.76	108.25	249.78	202.08	12.32	149.04	478.72	410.28	28.75	0.46	0.94	1.02	1.22	127.8	200.7	20.68	55.99	330.72	57.26	410.32	146	133.31	132.34	303.5	174.92	1.68286	-0.459072	2.68848	1.24101	-0.123914	1.6111
TAR1**	AT1G23320	Tryptophan	Indole-3-pyruvic Acid	4.09	1.24	3.04	0.66	1.13	3.24	2.34	1.38	2.3	2.78	6.76	2.91	5.32	1.37	5.75	9.03	6.15	3.02	-0.23	1.63	0.21	1.14	1.71	1.88	1.5	2.28	7.66	6.43	3.48	0.62	7.61	2.75	2.89	3.56	1.02509	-1.60039	2.34293	0.270398	-1.40627	-0.852941
TAR2**	AT4G24670	Tryptophan	Indole-3-pyruvic Acid	80.19	73.52	46.13	22.57	20.12	22.37	9.28	5.48	4.46	5.44	10.45	4.95	17.04	16.55	12.68	0.78	13.95	9.5	0.28	-2.67	-0.29	-0.8	15.07	50.16	0.58	7.95	12.66	197.34	44.18	11.94	9.19	1.5	14.92	142.41	1.55171	-2.07073	3.98594	-2.40599	0.23697	-0.470633
TAR3**	AT1G34040	Tryptophan	Indole-3-pyruvic Acid	8.71	13.41	77.84	56.88	133.45	105	101.59	66.47	121.23	137.09	4.35	2.95	61.48	270.25	11.79	8.58	59.23	192.48	1.44	1.54	-0.05	-0.49	19.11	24.26	135.5	156.91	41.83	13.9	25.73	19.8	140.99	128.83	21.92	7.54	0.429124	-0.293079	0.0573	-0.284469	-0.93229	-0.882448
TAR4**	AT1G34060	Tryptophan	Indole-3-pyruvic Acid	8.71	13.41	77.84	56.88	133.45	105	101.59	66.47	121.23	137.09	4.35	2.95	61.48	270.25	11.79	8.58	59.23	192.48	1.44	1.54	-0.05	-0.49	19.11	24.26	135.5	156.91	41.83	13.9	25.73	19.8	140.99	128.83	21.92	7.54	0.429124	-0.293079	0.0573	-0.284469	-0.93229	-0.882448
YUC1***	AT4G32540	Indole-3-pyruvic Acid	Indole-3-acetic Acid	15.43	16.5	11.21	12.59	6.69	7.16	10.38	7.71	3.29	6.1	20.46	19.61	21.89	13.55	19.51	22.33	19.02	15.32	-0.07	0.19	-0.2	0.18	10.95	18.11	12.57	12.74	17.55	36.61	13.79	16.73	26.08	10.45	8.2	10.76	0.332692	-0.114349	1.05296	-0.285862	-1.09778	-1.76656
YUC2***	AT4G13260	Indole-3-pyruvic Acid	Indole-3-acetic Acid	79.24	84.18	28.46	33.08	11.63	11.58	14.93	20.28	15.86	14.88	32.31	32.71	27.28	23.16	44.25	36.5	33.95	24.8	0.45	0.16	0.32	0.1	21.28	40.13	30.35	31.4	32.11	42.02	23.01	25.71	43.48	20.5	29.37	31.56	0.112763	-0.642352	0.518655	-0.615141	-0.128679	-0.412979
YUC3***	AT1G04610	Indole-3-pyruvic Acid	Indole-3-acetic Acid	21.05	28.75	103.69	129.78	39.17	32.96	41.36	38.83	30.46	27.02	440.41	40.86	164.04	18.67	702.47	37.83	67.94	25.05	0.67	-0.11	-1.27	0.42	191.89	2932.11	48.92	138.73	113.44	62.51	747.11	2411.1	162.98	384.61	104.06	90.76	1.96104	-0.282248	1.7362	1.47112	-0.124514	0.53797
YUC4***	AT5G11320	Indole-3-pyruvic Acid	Indole-3-acetic Acid	9.51	8.6	2.07	9.11	0.94	2	2.11	3.46	2.17	1.69	7.4	8.18	10.55	9.01	11	2.6	8.88	4.23	0.57	-1.65	-0.25	-1.09	4.77	17.51	7.03	12.72	9.93	9.09	6.26	8.89	16.38	12.33	6.79	12.91	0.392173	-0.977924	1.22034	-0.0449259	-0.548382	0.506137
YUC5***	At5g43890	Indole-3-pyruvic Acid	Indole-3-acetic Acid	8.82	6.56	14.61	33.85	19.31	55.98	37.27	35.73	29	21.49	8.78	9.02	98.69	60.8	11.31	45.84	107.59	79.62	0.37	2.35	0.12	0.39	19.51	271.89	13.8	193.21	206.51	808.97	332.18	272.33	125.72	134.83	461.27	683.29	4.08968	0.00233283	3.18747	-0.519028	1.1594	-0.243588
YUC6***	At5g25620	Indole-3-pyruvic Acid	Indole-3-acetic Acid	4.21	3.08	21.3	15.37	4.53	5.57	5.27	7.71	4.41	3.59	2.43	1.48	2.54	11.71	2.76	1.79	5.23	14.44	0.18	0.27	1.04	0.3	3.67	3.98	3.09	3.21	4.03	21.27	2.31	4.51	5.23	1.71	3.75	3.62	-0.667887	0.180359	0.759204	-0.908577	-0.103889	-2.55476
YUC7***	At2g33230	Indole-3-pyruvic Acid	Indole-3-acetic Acid	5.8	1.99	4.47	4.01	6.71	5.26	2.13	6.39	3.48	5.52	23.45	1.79	9.12	4.46	35.11	2.57	6.24	2.37	0.58	0.52	-0.55	-0.91	2.01	306.27	2.89	5.41	6.01	3.94	2.93	214.23	8.49	3.42	0.97	1.21	0.543705	-0.515644	1.5547	-0.661632	-2.63131	-1.70319
YUC8***	At4g28720	Indole-3-pyruvic Acid	Indole-3-acetic Acid	13.7	21.23	56.25	61.46	11.95	19.63	13.52	21.53	13.34	11.82	50.09	10.67	36.63	17.77	73.92	12.05	21.15	5.86	0.56	0.18	-0.79	-1.6	107.79	1335.85	11.24	52.29	115.17	62.79	306.15	1365.36	78.32	75.85	87.75	58.81	1.50602	0.0315234	2.80074	0.536614	-0.392294	-0.0944733
YUC9***	at1g04180	Indole-3-pyruvic Acid	Indole-3-acetic Acid	1.58	2.1	22.09	35.12	11.46	35.2	42.19	30.64	12.18	17.62	64	9.65	40.75	20.28	72.94	87.34	100.49	15.53	0.19	3.18	1.3	-0.38	68.82	1135.49	14.85	22.93	36.01	85.37	473.37	817.76	46.64	29.7	51.99	43.12	2.78207	-0.473566	1.6511	0.373227	0.529837	-0.985372
YUC10***	At1g48910	Indole-3-pyruvic Acid	Indole-3-acetic Acid	18.58	23.21	11.4	8.29	3.4	1.68	3.78	6.49	3.54	3.12	9.36	10.83	6.95	10.87	16.17	2.46	7.22	12.02	0.79	-2.14	0.05	0.15	2.25	15.93	5.73	8.75	11.83	31.63	8.04	14.03	22.32	14.51	8.76	14.43	1.83727	-0.183231	1.96173	0.729693	-0.433447	-1.13222
YUC11***	At1g21430	Indole-3-pyruvic Acid	Indole-3-acetic Acid	1.04	1.54	5.21	2.99	4.43	1.75	4.52	2.71	1.67	1.37	11.46	5.67	1.92	1.33	10.34	3.13	5.08	5.5	-0.15	-0.86	1.4	2.05	1.57	5.47	0.89	5.83	5.51	4.96	0.81	2.45	5.2	5.62	2.96	1.7	-0.954771	-1.15876	2.54663	-0.0529258	-0.896455	-1.54481
1b IAOx pathway
*Cytochrome P450 **Nitrilase
CYP79B2*	AT4G39950	Tryptophan	Indole-3-acetaldoxime	100.13	86.12	909.9	795.25	198.28	237.46	130.9	73.86	324.71	300.87	408.84	16.05	110.41	735.11	69.74	10.84	125.25	364.49	-2.55	-0.57	0.18	-1.01	107.08	279.53	83.37	382.78	161.56	696.48	146.18	137.38	76.53	191.87	96.61	309.58	0.449057	-1.02483	-0.123503	-0.996386	-0.741826	-1.16977
CYP79B3*	AT2G22330	Tryptophan	Indole-3-acetaldoxime	72.18	81.72	747.84	545.36	109.94	110.17	54.97	20.07	90.01	56.24	66.5	7.19	24.8	289.69	33.34	12.71	23.94	189.39	-1	0.82	-0.05	-0.61	12.36	53.28	34.48	122.91	82.6	213.77	11.36	13.82	58.85	71.81	50.16	81.93	-0.121716	-1.94684	0.771283	-0.775346	-0.719604	-1.3836
NIT1**	AT3G44310	Indole-3-acetonitrile	Indole-3-acetic Acid	2468.29	2350.38	665.43	813.47	1164.09	1334.71	1276.08	1139.37	1125.99	1575.71	176.57	525.96	408.76	1429.68	223.97	601.95	656.5	1343.88	0.34	0.19	0.68	-0.09	407.17	112.95	1551.4	451.66	303.67	89.46	252.72	61.15	1469.42	400.32	306.23	114.42	-0.688091	-0.88526	-0.0783239	-0.174083	0.0121112	0.355025
NIT2**	AT3G44300	Indole-3-acetonitrile	Indole-3-acetic Acid	2468.29	2350.38	665.43	813.47	1164.09	1334.71	1276.08	1139.37	1125.99	1575.71	176.57	525.96	408.76	1429.68	223.97	601.95	656.5	1343.88	0.34	0.19	0.68	-0.09	407.17	112.95	1551.4	451.66	303.67	89.46	252.72	61.15	1469.42	400.32	306.23	114.42	-0.688091	-0.88526	-0.0783239	-0.174083	0.0121112	0.355025
NIT3**	AT3G44320	Indole-3-acetonitrile	Indole-3-acetic Acid	45.14	34.08	175.95	167.05	510.17	499.81	526.75	548.38	505.27	488.04	188.96	444.61	163.44	1002.1	138.07	438.55	146.12	795.17	-0.45	-0.02	-0.16	-0.33	403.21	478.84	1411.46	604.83	156.06	72.66	542.63	387.57	1204	472.11	112.1	69.37	0.428437	-0.305087	-0.229353	-0.357407	-0.477315	-0.0668495
2a Ester conjugation
*UDP-glucose transferase
IAGLU*	AT4G15550	Indole-3-acetic Acid	1-O-indole-3-acetyl-b-D-glucose	158.35	141.47	144.98	169.19	571.8	449.03	435.81	561.37	472.49	652.65	912.71	486.37	295.86	757.98	1168.54	632.15	973.97	453.82	0.36	0.38	1.72	-0.74	292.79	386.34	257.06	552.59	116.54	66.68	878.09	1189.89	299.38	898.78	197.35	117.87	1.5845	1.62289	0.219873	0.701759	0.759931	0.821871
UGT84B1*	At2G23260	Indole-3-acetic Acid	1-O-indole-3-acetyl-b-D-glucose	0.96	2.99	1.05	1.9	0.57	0.55	0.48	1.27	3.18	1.07	1.1	0.57	1.75	2.04	1.17	1.15	2.5	2	0.09	1.01	0.51	-0.03	0.79	2.69	2.2	2.01	3.61	10.27	0.85	1.23	1.39	1.36	0.79	1.94	0.10561	-1.12895	-0.662419	-0.563589	-2.19207	-2.40431
UGT84B2*	At2G23250	Indole-3-acetic Acid	1-O-indole-3-acetyl-b-D-glucose	1.46	1.63	1.52	4.07	2.61	0.46	0.91	0.95	2.84	0.78	2.9	0.61	4.54	1.44	2.46	0.85	7.14	1.36	-0.24	0.48	0.65	-0.08	2.58	5.25	2.91	1.05	8.78	7.07	2.36	1.56	9.07	1.49	1.68	1.26	-0.128584	-1.75077	1.64008	0.504923	-2.38576	-2.48829
UGT75B1*	AT1G05560	Indole-3-acetic Acid	1-O-indole-3-acetyl-b-D-glucose	140.86	53.39	39.71	73.89	170.17	326.14	368.71	235.05	95.11	104.48	68.51	180.96	314.17	252.76	179.81	498.1	657.83	424.09	1.39	1.46	1.07	0.75	76.31	9.68	103.76	31.31	10.09	8.15	783.47	48.96	128.54	91.82	151.01	37.86	3.35993	2.33852	0.308967	1.55218	3.90365	2.2158
UGT75B2*	AT1G05530	Indole-3-acetic Acid	1-O-indole-3-acetyl-b-D-glucose	6.32	5.5	15.32	11.97	21.53	39.33	37.94	34.08	31.53	33.75	24.75	63.59	50.84	2.56	21.73	149.2	39.6	4.39	-0.19	1.23	-0.36	0.78	72.79	10.54	8.8	5.79	13.38	1.19	169.27	25.83	25.03	6.28	22.95	19.86	1.21751	1.29317	1.50808	0.117201	0.778416	4.06083
2b Amide conjugation
*GRETCHEN HAGEN 3 family protein **There are several amino-acid conjugations possible
GH3.2*	AT4G37390	Indole-3-acetic Acid	Indole-3-acetyl-amide**	1.61	1.33	184.33	840.64	3.46	1.13	4.32	115.75	2	NA	3.46	1.13	4.32	115.75	0.55	0.94	59.49	67.52	-2.65	-0.27	3.78	-0.78	36.94	258.92	108.2	210.99	77.03	11.59	211.53	140.61	145.59	684.95	131.72	20.04	2.51761	-0.880807	0.428211	1.69882	0.773982	0.790002
GH3.3*	AT2G23170	Indole-3-acetic Acid	Indole-3-acetyl-amide**	52.49	43.37	168.08	1834.48	241.15	401.25	387.24	38.03	120.76	27.22	1.58	0.59	2.54	242.94	1.33	3.38	17.84	55.96	-0.25	2.52	2.81	-2.12	3.29	20.59	629.31	131.58	36.72	14.95	72.78	15.34	378.94	253.51	139.21	69.58	4.46738	-0.424645	-0.731801	0.946102	1.92262	2.21853
GH3.4*	AT1G59500	Indole-3-acetic Acid	Indole-3-acetyl-amide**	1.61	1.33	184.33	840.64	22.93	15.28	24.42	10.51	15.39	6.65	3.46	1.13	4.32	115.75	0.55	0.94	59.49	67.52	-2.65	-0.27	3.78	-0.78	36.94	258.92	108.2	210.99	77.03	11.59	211.53	140.61	145.59	684.95	131.72	20.04	2.51761	-0.880807	0.428211	1.69882	0.773982	0.790002
GH3.5/WES1*	AT4G27260	Indole-3-acetic Acid	Indole-3-acetyl-amide**	44.34	73.09	156.13	279.97	40.28	28.68	24.27	29.17	24.97	19.54	66.33	16.59	28.27	52.33	35.01	20.76	50.9	42.13	-0.92	0.32	0.85	-0.31	43.51	349.27	63.56	124.72	120.85	83.39	58.24	69.42	111.84	178.61	184.48	83.94	0.420663	-2.33092	0.815245	0.51812	0.610247	0.00948407
GH3.6*	AT5G54510	Indole-3-acetic Acid	Indole-3-acetyl-amide**	107.61	171.19	139.94	230.61	2.99	2.98	3.03	3.57	2.79	2.66	105.19	17.21	22.11	178.23	30.04	23.4	42.34	342.99	-1.81	0.44	0.94	0.94	72.24	919.1	282.53	127.79	165.43	69.64	214.58	500.43	1008.06	151.66	200.3	63.14	1.57065	-0.877054	1.83511	0.247066	0.275942	-0.141362
GH3.17*	AT1G28130	Indole-3-acetic Acid	Indole-3-acetyl-amide**	23.09	30.15	398.13	427.47	99.76	63.96	58.27	146.14	100.5	172.93	180.24	63.44	71.42	51.85	50.25	54.32	69.47	158.87	-1.84	-0.22	-0.04	1.62	310.44	1471.57	389.41	48.6	46.2	12.22	187.05	133.18	788.34	86.14	38.28	16.3	-0.73089	-3.46591	1.01753	0.825727	-0.271302	0.415628
2c Oxidation
*Dioxygenase for auxin oxidation
DAO1*	AT1G14130	Indole-3-acetic Acid	2-oxindole-3-acetic acid	43.73	45.64	77.8	114.69	89.05	110.21	104.18	59.4	91.09	97.05	24.67	37.76	35.34	179.47	47.67	37.71	30.72	83.57	0.95	0	-0.2	-1.1	28.32	81.98	175.96	86.07	34.17	59.58	51.87	166.42	41.66	50.11	50.99	102.7	0.873079	1.02148	-2.07851	-0.780412	0.577484	0.785536
DAO2*	AT1G14120	Indole-3-acetic Acid	2-oxindole-3-acetic acid	25.53	14.21	163.28	185.19	75.56	71.4	45.8	33.67	49.06	49.7	2.69	4.9	2.32	176.32	0.5	0.42	3.26	66.8	-2.43	-3.54	0.49	-1.4	0.19	3.28	22.98	3.87	3.04	4.54	1.57	0.46	13.23	3.5	0.67	0.44	3.04669	-2.83399	-0.796566	-0.144979	-2.18184	-3.36712
